# Supplementary material for: Genetic and Neurological Deficiencies in the Visual System of mct8 Mutant Zebrafish
Source: Int J Mol Sci. 2022 Feb 23;23(5):2464. doi: 10.3390/ijms23052464 (PMC8910067; doi:10.3390/ijms23052464)
Supplement: Supplementary file 1 [file ijms-23-02464-s001.zip]

Archive with 1 entries (1 files):
- ijms-1594064-supplementary.pdf
